# Supplementary material for: Using a Resuscitation-Based Simulation Activity to Create an Interprofessional Education Activity for Medical, Nursing, and Pharmacy Students
Source: MedEdPORTAL. 2020 Dec 11;16:11054. doi: 10.15766/mep_2374-8265.11054 (PMC7732132; doi:10.15766/mep_2374-8265.11054)
Supplement: Supplementary file 1 — Simulation Case Template.docxAgenda.docDebriefing Guide.docFaculty Training PowerPoint.pptxHospital Tech.docxMedication List.docxPrebrief Information.docxMedication Administration Record.docxFaculty Assessment Tool.xlsxStudent Questionnaire.docx [file mep_2374-8265.11054-s001.zip]

Archive with 11 entries (11 files):
- _Educational_Summary_Report_11054.pdf
- A. Simulation Case Template.docx
- B. Agenda.doc
- C. Debriefing Guide.doc
- D. Faculty Training PowerPoint.pptx
- E. Hospital Tech.docx
- F. Medication List.docx
- G. Prebrief Information.docx
- H. Medication Administration Record.docx
- I. Faculty Assessment Tool.xlsx
- J. Student Questionnaire.docx
