# Supplementary material for: Using a Resuscitation-Based Simulation Activity to Create an Interprofessional Education Activity for Medical, Nursing, and Pharmacy Students
Source: MedEdPORTAL. 2020 Dec 11;16:11054. doi: 10.15766/mep_2374-8265.11054 (PMC7732132; doi:10.15766/mep_2374-8265.11054)
Supplement: Supplementary file 1 — Simulation Case Template.docxAgenda.docDebriefing Guide.docFaculty Training PowerPoint.pptxHospital Tech.docxMedication List.docxPrebrief Information.docxMedication Administration Record.docxFaculty Assessment Tool.xlsxStudent Questionnaire.docx [file mep_2374-8265.11054-s001.zip › I. Faculty Assessment Tool.xlsx]

## Sheet: Sheet1
CRISIS MANAGEMENT Date:
Preceptor/Observer Name:__________________________________________________________
ASSESSMENT OF STUDENTS: Pharmacy Student ( ) Medical Student ( ) Nursing Student ( )
ROLES/RESPONSIBILITIES
OBSERVE DURING THE PREBRIEFING AND ACTIVITY, AND ELSEWHERE AS APPOPRIATE 1. Communicates with the team members to clarify each member's responsibility in executing components of a treatment plan or public health intervention (Closed loop communication and assigned tasks.) (RR6)
	Done (e.g. consistently, effectively)	Needs Improvement (e.g. somewhat consistently, somewhat effectively)	Not Done
Pharmacy Student	⃝	⃝	⃝
Medical Student	⃝	⃝	⃝
Nursing Student	⃝	⃝	⃝
COMMUNICATION
OBSERVE DURING THE ACTIVITY AND DEBRIEFING, AND ELSEWHERE AS APPOPRIATE 2. Uses respectful language appropriate for a given difficult situation, crucial conversation or interprofessional conflict (communicate in a high stress situation, communication to family and each other as the case escalated. (CC6)
	Done (e.g. consistently, effectively)	Needs Improvement (e.g. somewhat consistently, somewhat effectively)	Not Done
Pharmacy Student	⃝	⃝	⃝
Medical Student	⃝	⃝	⃝
Nursing Student	⃝	⃝	⃝
TEAMS AND TEAMWORK
OBSERVE DURING THE DEBRIEFING, AND ELSEWHERE AS APPROPRIATE 3. Reflects on individual and team performance for individual, as well as team, performance improvement. (TT8)
	Done (e.g. consistently, effectively)	Needs Improvement (e.g. somewhat consistently, somewhat effectively)	Not Done
Pharmacy Student	⃝	⃝	⃝
Medical Student	⃝	⃝	⃝
Nursing Student	⃝	⃝	⃝
VALUES/ETHICS FOR INTERPROFESSIONAL PRACTICE
OBSERVE DURING THE DEBRIEFING, AND ELSEWHERE AS APPROPRIATE 4.Demonstrates respect for the unique cultures, values, roles/responsibilities, and expertise of other health professions. (VE4)
	Done (e.g. consistently, effectively)	Needs Improvement (e.g. somewhat consistently, somewhat effectively)	Not Done
Pharmacy Student	⃝	⃝	⃝
Medical Student	⃝	⃝	⃝
Nursing Student	⃝	⃝	⃝
Consider this team of health professions trainees, as a whole. Please comment on how well the team functioned, overall.
Please provide your comments about this learning exercise, as a whole (e.g. strengths, areas for improvement).
